# Supplementary material for: Detection of Novel Orthobunyavirus Reassortants in Fatal Neurologic Case in Horse and Culicoides Biting Midges, South Africa
Source: Emerg Infect Dis. 2025 Jul;31(7):1455–9. doi: 10.3201/eid3107.241800 (PMC12205456; doi:10.3201/eid3107.241800)
Supplement: Appendix 2 — Additional information for pairwise distances calculated for S, M, and L segments between orthobunyaviruses from this study and GenBank reference strains. [file 24-1800-Techapp-s2.xlsx]

## Sheet: Appendix 2 Table 1
Article DOI: https://doi.org/10.3201/eid3107.241800
EID cannot ensure accessibility for supplementary materials supplied by authors.
Readers who have difficulty accessing supplementary content should contact the authors for assistance.
Detection of Novel Orthobunyavirus Reassortants in Fatal Neurologic Case in Horse and Culicoides Biting Midges, South Africa
Appendix 2 Table 1 . Pairwise distance of the S segment nucleic acid sequences of selected orthobunyaviruses described in this paper relative to GenBank reference strains*
	ZRU012/21	ZRU019/22	043698.1_SHUV	KC525997.1_SHUV	KC525996.1_SHUV	JQ726397.1_SHUV	HQ610143.1_SHUV	MN937197.1_SHUV	JQ726398.1_SHUV	MW729741.1_SHUV	ZRU099/22	KU937313.1_SHUV	KP900883.1_SHUV	KT946781.1_SHUV	MF361855.1_SHUV	MN937198.1_SHUV	AF362405.1_SHUV	MN270996.1_KYA229_16	MZ285924.1_SANV	NC_018464.1_SHAV	AB183281.1_SHAV	AB183278.1_SHAV	OR249959.1_SHAV	NC_043582.1_SBV	NC_043554.1_SABOV	NC_055408.1_CAIV	MK896592.1_CAIV
ZRU012/21
ZRU019/22	100
043698.1SHUV	100	100
KC525997.1_SHUV	99.6	99.6	99.6
KC525996.1_SHUV	99.6	99.6	99.6	100
JQ726397.1_SHUV	98.3	98.3	98.3	99.6	99.6
HQ610143.1_SHUV	98.3	98.3	98.4	99.6	99.6	99.2
MN937197.1_SHUV	100	100	100	99.6	99.6	99.2	99.2
JQ726398.1_SHUV	97.9	97.9	97.9	99.2	99.2	98.8	98.8	98.8
MW729741.1_SHUV	97.5	97.9	97.9	97.1	97.1	95.9	95.9	97.5	95.5
ZRU099/22	93.6	93.6	93.7	93.3	93.3	92.9	92.9	93.8	92.5	95.4
KU937313.1_SHUV	93.9	94.7	94.7	93.3	93.3	92.2	92.2	93.8	91.8	96.9	97.5
KP900883.1_SHUV	93.9	94.7	94.7	93.3	93.3	92.2	92.2	93.8	91.8	96.9	97.5	100
KT946781.1_SHUV	94.2	95	95.1	93.7	93.7	92.6	92.6	94.2	92.2	96.8	97.9	100	100
MF361855.1_SHUV	93.9	94.7	94.7	93.3	93.3	92.2	92.2	93.8	91.8	96.2	96.7	99.3	99.3	99.3
MN937198.1_SHUV	94.9	94.9	95	94.5	94.5	94.2	94.2	95	93.8	95.9	97.9	98.8	98.8	99.2	97.9
AF362405.1_SHUV	96.3	92.5	92.6	95.4	95.4	94.2	94.3	95.9	93.9	94.1	96.3	93	93	93.3	92.3	96.7
MN270996.1_KYA229_16	97	97	97	96.5	96.5	95.7	95.7	97	95.3	98.9	95.7	95.9	95.9	95.9	95.2	95.7	93.7
MZ285924.1_SANV	87.3	86.8	87	87	87	86	86.1	87.1	85.7	87.8	87.5	86.7	86.7	86.7	87.4	87.1	85.3	88.5
NC_018464.1_SHAV	75	75.8	75.8	73.9	73.9	72.8	73	74.3	72.5	75.2	75	75.9	75.9	76.1	76.2	75.5	72	75.5	75.9
AB183281.1_SHAV	76.6	77.2	76.8	75.6	75.6	74.5	74.6	75.9	74.2	75.9	75.8	76.6	76.6	76.8	76.9	76.3	72.7	76.2	76.2	97.2
AB183278.1_SHAV	76.2	76.9	76.5	75.2	75.2	74.1	74.2	75.5	73.8	75.5	75.4	76.2	76.2	76.5	76.6	75.9	72.4	75.8	75.9	97.6	99.7
OR249959.1_SHAV	75.4	75.8	75.4	74.4	74.4	73.3	73.4	74.7	73	75.2	76.3	75.9	75.9	76.1	76.2	75.9	72	75.5	75.5	96.2	98.3	98.6
NC_043582.1_SBV	74.6	75.8	75.8	73.9	73.9	73.3	73.4	74.3	73	75.2	75.8	76.6	76.6	76.8	76.9	76.3	72	74.7	77.3	96.2	94.8	95.1	94.4
NC_055408.1_CAIV	47.3	46	46.5	46.8	46.8	46.7	46.9	47.5	46.1	45.9	47.3	45.6	45.6	45.7	45.9	47.1	45.9	47.2	45.2	43.1	43.5	43.5	43.8	44.9	44.9
MK896592.1_CAIV	47.3	46	46.5	46.8	46.8	46.7	46.9	47.5	46.1	45.9	47.3	45.6	45.6	45.7	45.9	47.1	45.9	47.2	45.2	43.1	43.5	43.5	43.8	44.9	44.9	100
*Pairwise distances were calculated by using MEGA X version 10.2.6 (Appendix 1, reference 3). Data are expressed as percentages. Virus names for each accession number are in Appendix 2 Table 4.

## Sheet: Appendix 2 Table 2
Appendix 2 Table 2 . Pairwise distance of the M segment*
	NC_043697.1_SHUV	MW729742.1_SHUV	KU937312.1_SHUV	MF361854.1_SHUV	HE800142.1_SHUV	NC_043584.1_SBV	JX853180.1_SBV	KX384857.1_SBV	KC355455.1_SBV	PP592885.1_SBV	PP616750.1_SBV	MAR538_16	NC_043552.1_SABOV	MAR085_13	NC_018467.1_SHAV	LC198190.1_SHAV	LC198188.1_SHAV	AB698477.1_SHAV	OR249960.1_SHAV	MAR032_12	MZ285923.1_SANV	MK896593.1_CAIV	MK330760.1_CAIV	ZRU012/21
NC_043697.1_SHUV
MW729742.1_SHUV	100
KU937312.1_SHUV	91.1	91.1
MF361854.1_SHUV	91.1	91.1	100
HE800142.1_SHUV	95.3	95.3	94.9	94.9
NC_043584.1_SBV	60.7	60.7	60.9	60.9	60
JX853180.1_SBV	60.7	60.7	60.9	60.9	60	100
KX384857.1_SBV	60.7	60.7	60.9	60.9	60	100	100
KC355455.1_SBV	60.7	60.7	60.9	60.9	60	100	100	100
PP592885.1_SBV	60.3	60.3	60.9	60.9	60	99.6	99.6	99.6	99.6
PP616750.1_SBV	60.7	60.7	60.9	60.9	60	100	100	100	100	99.6
MAR538_16	59	59	59.3	59.3	58.3	98.3	98.3	98.3	98.3	97.8	98.3
NC_043552.1_SABOV	55.1	55.1	55.4	55.4	55.1	55.8	55.8	55.8	55.8	55.4	55.8	54
MAR085_13	52.1	52.1	51.2	51.2	52.4	51.8	51.8	51.8	51.8	51.8	51.8	51.4	95.1
NC_018467.1_SHAV	55.1	55.1	54.5	54.5	54.2	56.5	56.5	56.5	56.5	56.7	53.3	53.8	59.2	56.8
LC198190.1_SHAV	54.5	54.5	54.5	54.5	54.2	55.4	55.4	55.4	55.4	55.6	55.4	52.3	60.5	56.8	88.4
LC198188.1_SHAV	54.5	54.5	54.5	54.5	54.2	55.4	55.4	55.4	55.4	55.6	55.4	52.3	60.5	56.8	88.4	100
AB698477.1_SHAV	55.1	55.1	55.1	55.1	54.9	55.1	55.1	55.1	55.1	55.4	55.1	52.3	60.9	56.5	88.6	98.4	98.4
OR249960.1_SHAV	54.6	54.6	54.9	54.9	54.9	53.4	53.4	53.4	53.4	53.7	53.4	52.3	60.1	56.2	88.4	96.9	96.9	97.4
MAR032_12	53.3	53.3	53.6	53.6	53.6	52.8	52.8	52.8	52.8	53.1	52.8	52.1	58.8	56.1	87.9	97	97	97.5	97.3
MZ285923.1_SANV	59.3	59.3	58.6	58.6	60.2	54.1	54.1	54.1	54.1	53.9	54.1	54.4	61.5	59.4	63.3	61.3	61.3	61.7	62.4	61.9
MK896593.1_CAIV	51.6	51.6	50.7	50.7	50.9	50.7	50.7	50.7	50.7	50.4	50.7	48	52.3	47.8	51.6	50	50	49.6	48.5	47.4	52.3
MK330760.1_CAIV	51.6	51.6	50.7	50.7	50.9	50.7	50.7	50.7	50.7	50.4	50.7	48	52.3	47.8	51.6	50	50	49.6	48.5	47.4	52.3	100
ZRU012/21	46.8	46.8	46.8	46.8	46.2	45.7	45.7	45.7	45.7	45.7	45.7	45	44.5	42.7	55.5	59	59	59	62.3	62.1	40.5	43.4	43.4
*Pairwise distances were calculated by using MEGA X version 10.2.6 (Appendix 1, reference 3). Data are expressed as percentages. Virus names for each accession number are in Appendix 2 Table 4.

## Sheet: Appendix 2 Table 3
Appendix 2 Table 3 . Pairwise distance of the L segment*
	ZRU012/21	OR249961.1_SHAV	LC741389.1_SHAV	MAR538_16	NC_043583.1_SBV	JX853179.1_SBV	KX384856.1_SBV	KC355454.1_SBV	PP626412.1_SBV	PP592886.1_SBV	NC_018463.1_SHAV	ZRU099/22	KYA229_16	NC_043699.1_SHUV	MW729743.1_SHUV	HE800141.1_SHUV	KU937311.1_SHUV	MF361853.1_SHUV	MF361847.1_SHUV	MF361844.1_SHUV	MF361850.1_SHUV	ON920928.1_SHUV	NC_055409.1_CAIV	MK896594.1_CAIV	GAU272_17	GAU110_14	MAR057_13
ZRU012/21
OR249961.1_SHAV	99.1
LC741389.1_SHAV	96.6	96.9
MAR538_16	91.5	91.1	91.1
NC_043583.1_SBV	91.4	90.6	91.1	98.2
JX853179.1_SBV	91.4	90.6	91.1	98.2	100
KX384856.1_SBV	91.1	90.4	90.9	97.6	99.8	99.8
KC355454.1_SBV	91.2	90.5	91	97.9	99.9	99.9	99.7
PP626412.1_SBV	91.2	90.5	91	97.9	99.9	99.9	99.7	99.8
PP592886.1_SBV	91.2	90.4	90.9	98.2	99.8	99.8	99.6	99.7	99.7
NC_018463.1_SHAV	92.6	91.7	92	94.8	94.6	94.6	94.4	94.5	94.5	94.4
ZRU099/22	69.2	68.4	68.8	64.5	69	69	69	69.2	68.8	69.2	69
KYA229_16	71.4	70.3	72	54.6	72	72	72	72	71.6	72.4	71.1	93.7
NC_043699.1_SHUV	70	67	67.3	64.4	66.8	66.8	66.8	66.8	66.7	66.6	67.6	92.3	97.8
MW729743.1_SHUV	70.2	67.1	67.4	64.7	67	67	67	67	66.8	66.7	67.5	92.7	97.4	99.7
HE800141.1_SHUV	70.2	66.7	67	64.4	66.1	66.1	66.1	66.1	66	66.1	66.7	92.9	94.8	93.4	93.5
KU937311.1_SHUV	70.8	67.6	68.1	64.1	67.3	67.3	67.3	67.4	67.2	67.3	67.5	96.7	94.8	93.5	93.6	93
MF361853.1_SHUV	70.8	67.5	67.8	64.1	67	67	67	67.1	66.8	67	67.4	96.7	94.8	93.4	93.5	93	99.5
MF361847.1_SHUV	70.8	67.5	67.8	64.1	67	67	33	67.1	66.8	67	67.4	96.7	94.8	93.4	93.5	93	99.5	100
MF361844.1_SHUV	70.6	67.5	67.8	64.1	67	67	67	67.1	66.8	67	67.4	96.5	94.4	93.4	93.5	93	99.5	99.8	99.8
MF361850.1_SHUV	70.9	67.6	67.9	63.9	66.8	66.8	66.8	67	66.7	66.8	67.5	96.5	94.8	93.2	93.3	92.7	99.2	99.6	99.6	99.6
ON920928.1_SHUV	69.8	67.4	67.7	65.2	67.7	67.7	67.7	67.6	67.6	67.7	68.4	96.7	93.1	92.3	92.4	92.7	96	96	96	96	96
NC_055409.1_CAIV	63.9	61	61.2	63.6	62.8	62.8	62.6	62.8	62.8	62.7	62.3	60.3	64.4	60.6	60.7	60	60	60.1	60.1	60.1	59.8	60
MK896594.1_CAIV	63.9	61	61.2	63.6	62.8	62.8	62.6	62.8	62.8	62.7	62.3	60.3	64.4	60.6	60.7	60	60	60.1	60.1	60.1	59.8	60	100
GAU272_17	56.2	56	56.3	52.6	56.8	56.8	56.8	56.8	56.8	57	56.3	59.3	62.9	62.4	62.4	63.1	60.7	60.7	60.7	60.7	60.4	60.4	62	62
GAU110_14	55.2	54.9	55.4	52.2	56.2	56.2	56.2	56.2	56.2	56.5	55.4	59.2	61.3	61.3	61.5	62.5	60	60	60	60	59.7	59.7	61.9	61.9	99.7
MAR057_13	52.3	51.8	52.7	52.7	53.5	53.5	53.5	53.5	53.5	53.8	52.7	57.1	58.2	59.2	59.4	60.3	57.5	57.5	57.5	57.5	57.2	57.2	60.3	60.3	99.4	100
*Pairwise distances were calculated by using MEGA X version 10.2.6 (Appendix 1, reference 3). Data are expressed as percentages. Virus names for each accession number are in Appendix 2 Table 4.

## Sheet: Appendix 2 Table 4
Appendix 2 Table 4. GenBank accession numbers used for paired distance calculations and phylogenetic analyses
Virus name	GenBank accession no.
S segment accession nos.
Shuni_virus_SAE1809	43698.1
Shuni_virus_SAE8711	KC525997.1
Shuni_virus_SAE1511	KC525996.1
Shuni_virus_MVA4310	JQ726397.1
Shuni_virus_SAE10910	HQ610143.1
Shuni_Orthobunyavirus_ZRUH131_17/SA	MN937197.1
Shuni_virus_MVA3510	JQ726398.1
Shuni_orthobunyavirus_ZRU066_16/SA	MW729741.1
Shuni_virus_2504/3/14	KU937313.1
Shuni_virus_Shuni/2504/3/14	KP900883.1
Shuni_virus_SHUV/ISR-2504/3/14	KT946781.1
Shuni_orthobunyavirus_ISR-2162/16	MF361855.1
Orthobunyavirus_shuniense_ZRU082_19/SA	MN937198.1
Shuni_virus_An10107	AF362405.1
KYA229_16	MN270996.1
Shamonda_Virus_Ib_An_5550	NC_018464.1
Shamonda_virus_MZ-5/P/02	AB183281.1
Shamonda_virus_KSB-6/C/02	AB183278.1
Shamonda_orthobunyavirus_ZRU093/21	OR249959.1
Schmallenberg_virus_F6	NC_043582.1
Caimito_virus	MK896592.1
M segment accession nos.
Shuni_virus_SAE1809	NC_043697.1
Shuni_orthobunyavirus_ZRU066_16/SA	MW729742.1
Shuni_virus_2504/3/14	KU937312.1
Shuni_orthobunyavirus_ISR-2162/16	MF361854.1
Shuni_virus_Ib_An_10107	HE800142.1
Schmallenberg_virus_F6	NC_043584.1
Schmallenberg_virus_Germany	JX853180.1
Schmallenberg_virus_SBV-Hun1	KX384857.1
Schmallenberg_virus_HL1	KC355455.1
Schmallenberg_virus_2021BVD07452	PP592885.1
Schmallenberg_virus_D281/12	PP616750.1
Sabo_virus_IB_AN_9398	NC_043552.1
Shamonda_virus_Ib_An_5550	NC_018467.1
Shamonda_orthobunyavirus_KSB-1/C/15	LC198190.1
Shamonda_orthobunyavirus_KS-1/P/15	LC198188.1
Shamonda_virus_ON-3/P/07	AB698477.1
Shamonda_orthobunyavirus_ZRU093/21_(RSA)	OR249960.1
Sango virus	MZ285923.1
Caimito_virus_VP-488A	MK896593.1
Caimito_virus	MK330760.1
L segment accession nos.
Shamonda_orthobunyavirus_ZRU093/21	OR249961.1
Shamonda_orthobunyavirus_KSB-6/C/02	LC741389.1
Schmallenberg_virus_F6	NC_043583.1
Schmallenberg_virus_Germany	JX853179.1
Schmallenberg_virus_SBV-Hun1	KX384856.1
Schmallenberg_virus_HL1	KC355454.1
Schmallenberg_virus_D281/12	PP626412.1
Schmallenberg_virus_2021BVD07452	PP592886.1
Shamonda_virus_Ib_An_5550	NC_018463.1
Shuni_virus_SAE1809	NC_043699.1
Shuni_orthobunyavirus_ZRU066_16/SA	MW729743.1
Shuni_virus_Ib_An_10107	HE800141.1
Shuni_virus_2504/3/14	KU937311.1
Shuni_orthobunyavirus_ISR-2162/16	MF361853.1
Shuni_orthobunyavirus_ISR-242/16	MF361847.1
Shuni_orthobunyavirus_ISR-129/16	MF361844.1
Shuni_orthobunyavirus_ISR-2067/16	MF361850.1
Shuni_orthobunyavirus_ISR-222/20	ON920928.1
Caimito_virus_VP-488A	NC_055409.1
Caimito_virus	MK896594.1
